# Supplementary material for: Know-how of holding a Bioinformatics competition: Structure, model, overview, and perspectives
Source: PLoS Comput Biol. 2023 Dec 21;19(12):e1011679. doi: 10.1371/journal.pcbi.1011679 (PMC10735175; doi:10.1371/journal.pcbi.1011679)
Supplement: S1 Data — The file contains the data to generate the figures presented in Fig 3. (XLSX) [file pcbi.1011679.s005.xlsx]

## Sheet: Table A
State	Count
AM	1
BA	13
CE	17
DF	7
ES	7
EX	7
GO	5
MA	4
MG	29
MS	4
MT	1
PA	7
PB	26
PI	1
PR	17
RJ	18
RN	9
RS	11
SC	5
SP	77
TO	1

## Sheet: Table B
Gender	Freq
Agender	1
Non-binary gender	1
Men	148
Women	109
NA	8

## Sheet: Table C
Education level	Freq
Postdoctoral	1
PhD student	47
PhD	2
High School	2
Undergrad student	148
Graduate	7
Master student	42
Master	10
Graduate student	8

## Sheet: Table D
Areas of Study	Freq
Agrarian Sciences	10
Biological Sciences	133
Health Sciences	34
Exact and Earth Sciences	59
Engineering	25
NA	6

## Sheet: Table E
Bioinformatic level	Freq
1	17
2	23
3	29
4	33
5	51
6	42
7	39
8	23
9	6
10	4

## Sheet: Table F
Programming level	Freq
0	14
1	20
2	27
3	30
4	39
5	27
6	26
7	29
8	28
9	11
10	16

## Sheet: Table G
Knowledge in Bioinformatics	Freq
System Biology	26
Structural Biology	53
Sinthetic Biology	1
Software development	57
Epigenetics	5
Learning	149
Filogenomics	21
Machine Learning	1
Metabolomics	6
Metagenomics	28
Proteomics	42
Transcriptomics	56
Computational Biology	1
Genomics	107

## Sheet: Table H
Most used programming language	Freq
C#	12
C++	45
C	67
FORTRAN	1
HTML	66
Java	45
JavaScript	38
Linguagem R	124
Matlab	6
Scilab	1
NA	34
nodejs	1
PERL	12
PHP	20
Python	201
React	1
Ruby	4
Rust	1
SAS	1
Shell	60
SQL	53
Visual Basic	3
