# Supplementary material for: Know-how of holding a Bioinformatics competition: Structure, model, overview, and perspectives
Source: PLoS Comput Biol. 2023 Dec 21;19(12):e1011679. doi: 10.1371/journal.pcbi.1011679 (PMC10735175; doi:10.1371/journal.pcbi.1011679)
Supplement: S2 Data — The file contains the data to generate the figures presented in Figs A and B in S3 Text. (XLSX) [file pcbi.1011679.s006.xlsx]

## Sheet: Table A
ID	Q1	Q2	Q3	Q4	Q5	Q6	Q7	Q8	Q9	Q10	Q11	Q12	Q13	Q14	Q15	Q16	Q17	Q18	Q19	Q20	Q21	Q22	Q23	Q24	Q25	Q26	Q27	Q28	Q29	Q30	Q31	Q32	Q33	Q34	Q35	Q36	Q37	Q38	Q39	Q40	Q41	Q42	Q43	Q44	Q45	Q46	Q47	Q48	Q49
1	1	1	0	0	0	1	1	1	1	1	0	0	1	0	0	0	0	0	0	1	0	0	0	0	0	0	1	1	0	0	0	1	0	0	0	1	0	1	0	1	1	1	0	0	0	1	0	0	0
2	1	1	0	0	0	1	1	0	1	1	0	0	1	1	0	1	0	0	0	1	0	0	0	1	0	0	0	0	0	1	1	0	0	0	1	1	0	0	1	1	1	1	1	0	1	1	0	0	0
3	0	0	0	0	0	1	1	1	0	0	0	0	1	0	0	0	0	1	0	1	0	0	0	0	1	1	0	1	0	1	0	0	0	1	0	1	1	0	1	0	0	0	0	1	0	1	0	1	0
4	0	0	0	0	1	0	1	0	0	0	0	0	1	1	0	0	1	0	1	1	1	0	1	0	0	1	0	1	1	0	1	0	1	1	1	1	0	0	1	0	1	1	0	1	0	1	0	0	1
5	1	1	0	0	0	1	1	1	1	1	1	0	1	1	0	0	1	1	1	1	1	1	1	1	0	1	1	1	0	1	1	1	0	0	0	1	0	1	0	0	1	1	1	1	1	1	1	0	1
6	1	1	1	0	0	1	1	1	1	0	1	0	1	1	1	1	0	0	1	1	1	1	1	1	0	0	0	1	0	0	0	0	0	1	1	0	0	1	1	1	0	1	0	1	1	1	1	1	1
7	1	1	0	0	0	0	1	0	1	0	0	0	1	1	0	1	0	1	0	1	1	0	1	1	0	0	0	0	0	0	0	0	0	1	0	0	1	1	0	0	0	1	1	0	0	1	1	0	1
8	1	1	0	0	0	1	1	1	1	1	1	1	1	1	1	0	1	1	1	1	1	0	1	1	1	1	0	1	1	1	1	0	0	1	1	1	1	1	1	1	1	1	1	1	1	1	1	0	1
9	1	1	0	0	0	1	1	1	1	0	0	0	1	1	1	0	1	0	0	1	0	0	0	1	0	0	0	0	0	0	1	0	0	1	1	0	0	0	1	0	1	0	0	0	1	1	1	1	1
10	1	1	1	0	0	1	1	1	1	0	0	1	1	1	0	0	0	0	1	1	1	1	1	0	1	1	1	1	1	1	1	0	0	1	1	1	0	1	0	1	0	0	0	1	1	1	1	1	1
11	1	1	0	0	0	1	1	0	1	1	0	1	1	1	0	1	0	1	1	1	1	1	1	1	1	1	0	1	1	1	1	0	0	1	1	1	0	1	1	1	1	1	1	1	0	1	1	1	1
12	0	1	0	0	0	1	1	1	0	0	0	0	1	1	0	1	0	0	1	1	0	1	1	1	0	1	0	0	1	1	1	0	0	1	1	0	0	1	1	0	1	1	0	0	0	1	1	0	1
13	1	1	1	0	0	1	1	1	1	1	0	0	1	1	0	0	0	0	1	1	0	0	1	1	0	1	0	1	0	1	0	0	0	1	1	0	1	1	1	1	0	1	1	1	0	1	0	0	1
14	0	0	1	0	0	1	1	1	1	1	0	0	1	1	0	1	0	0	1	1	1	0	1	1	0	0	0	1	0	1	0	0	0	0	0	0	1	1	0	1	1	0	0	0	0	1	0	0	1
15	1	1	1	1	0	1	1	1	0	1	1	0	1	1	0	0	1	0	0	0	1	1	1	1	0	0	1	0	0	1	1	0	0	0	1	0	0	0	1	1	1	1	1	0	1	1	1	0	1
16	0	1	0	0	0	1	1	1	1	1	0	0	1	0	0	1	0	0	0	1	0	0	0	0	1	0	1	0	0	0	1	0	1	0	0	0	1	1	0	0	0	1	0	0	0	1	0	0	0
17	1	1	1	0	0	1	1	1	1	0	1	1	1	1	0	0	0	1	1	1	1	0	0	0	0	0	0	1	0	1	1	0	0	0	0	0	0	1	0	1	0	1	1	0	1	1	1	1	1
18	0	1	0	0	1	1	1	0	1	1	0	0	1	0	0	0	0	0	0	1	1	1	0	1	0	1	0	1	0	0	1	0	0	0	0	0	1	0	0	1	0	0	0	1	1	1	1	0	1
19	0	0	0	0	0	0	1	0	0	0	1	0	1	0	0	0	0	0	0	0	1	1	1	1	0	1	0	1	1	1	1	0	0	1	1	1	0	1	0	0	0	1	0	0	1	1	0	0	1
20	1	1	1	0	0	1	1	0	1	1	1	0	1	1	0	0	0	0	1	1	1	1	1	1	0	0	0	1	0	1	1	0	0	1	1	1	0	1	0	1	0	0	1	0	1	1	1	1	0
21	1	1	1	0	0	1	1	0	1	1	0	1	1	0	0	0	0	0	0	0	1	0	1	1	0	1	0	0	0	0	0	1	0	0	0	0	1	1	0	0	1	1	1	0	0	1	1	0	0
22	1	1	0	1	0	0	1	0	1	1	0	0	1	1	0	0	0	0	1	1	1	0	1	1	0	0	0	1	0	1	1	0	0	1	1	1	0	1	1	1	1	1	0	1	1	1	0	0	1
23	0	0	0	1	0	1	1	1	1	1	0	1	1	1	0	1	0	0	1	0	0	1	0	1	0	1	0	0	0	0	1	0	0	1	1	1	1	1	0	1	0	1	1	0	1	1	1	0	1
24	1	0	1	0	0	1	1	1	1	1	0	1	1	1	0	0	0	0	0	0	0	1	0	1	0	0	0	0	0	1	0	0	0	0	0	1	1	0	0	0	0	1	0	0	0	1	1	0	0
25	1	1	1	0	0	0	1	1	1	1	0	0	1	0	0	0	0	1	1	1	0	0	1	1	0	1	0	1	0	1	0	0	0	0	1	0	1	0	0	1	1	0	1	1	1	1	1	0	1
26	0	1	0	0	0	0	1	1	1	0	0	0	1	0	0	0	0	0	0	1	0	1	0	1	1	0	0	0	0	0	0	0	0	1	0	1	1	0	1	0	1	0	0	0	0	1	1	0	1
27	1	0	0	0	0	1	1	1	1	1	0	0	1	1	0	1	0	1	0	0	1	0	1	1	0	1	0	1	1	1	1	0	0	1	1	1	0	1	1	1	1	1	0	0	1	1	1	1	1
28	1	0	0	1	0	1	1	1	0	1	0	1	1	0	0	0	0	0	1	1	0	1	1	1	0	0	1	1	0	0	0	0	0	1	1	1	0	1	1	1	1	1	1	0	1	1	1	1	1
29	1	0	1	0	0	1	1	1	0	0	0	0	1	0	0	0	0	0	1	0	0	0	0	1	1	0	1	0	0	1	0	0	0	0	0	0	0	1	0	0	0	0	0	0	0	1	0	1	0
30	0	1	0	0	0	1	1	0	1	0	1	0	1	0	0	0	1	0	0	1	1	1	1	1	0	1	0	1	0	1	1	0	0	1	1	1	1	1	1	1	1	1	0	0	1	1	0	0	1
31	1	0	0	0	0	1	1	1	0	0	0	0	1	1	0	0	0	0	1	1	1	1	1	0	0	1	0	1	0	1	1	1	0	0	1	1	0	1	1	1	0	1	0	0	0	1	0	0	1
32	1	1	0	1	0	0	1	0	1	1	0	0	1	1	0	0	0	0	1	1	1	0	1	1	0	0	0	1	0	1	1	0	0	1	1	1	0	1	1	1	1	1	0	1	1	1	0	0	1
33	1	1	0	0	0	1	1	0	1	1	0	0	1	0	0	1	0	0	0	1	1	1	1	1	1	1	1	1	0	1	1	0	0	1	1	1	0	1	1	1	1	1	1	0	1	1	1	1	0
34	0	1	1	0	0	1	1	1	1	1	0	1	1	0	1	0	0	0	1	0	1	0	1	1	0	0	0	1	0	0	1	0	0	0	1	1	0	1	0	1	1	0	0	0	1	1	0	0	1
35	1	0	0	1	0	0	1	0	1	0	0	0	1	0	0	0	0	0	0	0	0	1	0	0	1	0	1	0	0	0	0	0	0	0	1	0	1	0	0	0	0	0	0	0	0	1	0	0	1
36	0	1	0	0	0	1	1	1	1	1	0	0	1	1	0	0	0	0	1	1	1	0	1	1	0	0	0	1	0	0	1	0	0	1	1	1	0	0	0	1	1	1	1	1	0	1	0	1	1
37	1	1	0	0	0	1	1	1	1	1	0	1	1	1	0	0	0	0	1	1	1	1	1	1	1	0	0	1	0	0	1	0	0	1	1	0	0	1	1	1	0	1	1	1	1	1	1	0	0
38	1	1	0	1	0	0	1	0	1	1	0	0	1	1	0	0	0	0	1	1	1	0	1	1	0	0	0	1	0	1	1	0	0	1	1	1	0	1	1	1	1	1	0	1	1	1	0	0	1
39	1	1	1	0	0	0	1	1	0	0	0	0	1	1	0	0	1	0	0	0	0	1	1	1	0	0	1	0	1	1	1	0	0	0	1	0	1	1	0	1	1	1	1	1	0	1	1	0	0
40	0	0	0	0	0	1	1	0	0	0	0	0	1	1	0	1	0	0	1	1	1	1	1	1	1	0	1	0	1	0	1	0	0	1	0	0	1	0	1	1	0	0	0	1	1	1	0	0	0
41	1	1	0	0	0	1	1	1	1	1	0	0	1	1	0	1	0	1	1	1	1	1	1	1	0	1	0	0	0	0	1	0	0	1	1	1	0	1	0	1	1	1	1	0	1	1	0	0	1
42	1	1	0	1	0	0	1	0	1	1	0	0	1	1	0	0	0	0	1	1	1	0	1	1	0	0	0	1	0	1	1	0	0	1	1	1	0	1	1	1	1	1	0	1	1	1	0	0	1
43	1	1	1	0	0	1	1	1	1	1	0	1	1	1	1	0	0	0	1	1	1	0	1	1	1	1	1	1	1	0	1	0	0	1	1	1	1	1	1	1	0	1	0	0	0	1	1	0	1
44	1	0	1	0	1	0	1	0	1	0	0	0	1	1	0	0	0	1	0	0	0	1	0	1	0	0	0	1	0	0	1	0	1	0	0	0	0	1	0	1	1	0	0	0	0	1	1	0	0
45	1	0	1	1	0	0	1	0	1	0	1	1	1	0	0	1	0	0	0	1	1	0	1	1	0	1	0	0	0	0	0	0	0	0	1	1	0	0	1	0	1	0	0	0	1	1	0	0	0
46	0	1	0	0	1	0	1	1	1	1	1	0	1	1	0	0	1	0	1	1	1	1	1	1	1	1	0	1	0	1	1	0	0	1	1	1	0	1	1	0	0	0	1	0	0	1	0	0	0
47	1	1	1	0	0	1	1	1	1	1	0	0	1	1	0	0	0	0	0	0	1	0	1	1	1	1	1	1	1	0	1	0	0	1	1	1	1	1	1	1	0	0	1	0	0	1	0	1	1
48	1	1	0	0	0	1	1	0	1	0	0	0	1	1	0	1	0	0	1	0	1	1	1	1	0	1	0	1	0	1	1	0	1	1	1	0	1	1	0	1	0	0	0	0	1	1	1	1	1
49	1	1	0	0	0	1	1	0	1	1	0	0	1	1	0	0	0	0	1	1	1	1	1	1	1	1	1	1	1	0	1	0	0	1	1	1	0	1	1	1	1	1	1	1	1	1	1	0	1
50	1	1	0	0	0	1	1	0	1	1	1	0	1	0	0	0	0	0	0	1	1	1	0	1	1	1	0	0	0	1	1	0	0	1	1	0	0	1	0	1	1	0	1	1	0	1	1	1	1
51	1	1	0	0	0	0	1	0	1	1	0	0	1	0	0	0	1	0	1	1	1	0	1	1	0	0	1	0	1	1	0	0	0	1	1	0	0	0	1	0	1	0	0	0	0	1	1	0	1
52	1	1	0	0	0	1	1	1	1	0	0	1	1	0	0	0	0	1	1	0	0	1	0	0	0	1	0	0	0	0	0	0	0	1	0	0	1	1	0	0	1	0	1	0	0	1	1	1	0
53	1	1	1	1	0	1	1	1	0	1	1	0	1	0	0	0	1	0	0	0	1	1	1	1	0	0	1	0	0	1	1	0	0	0	1	0	0	0	1	1	1	0	1	0	1	1	1	0	1
54	1	1	0	1	1	1	1	1	1	1	1	0	1	1	0	1	1	1	1	1	1	1	1	1	0	1	1	1	1	1	1	0	0	1	1	1	1	1	1	1	1	1	1	0	1	1	1	1	1
55	0	1	0	0	0	1	1	0	1	0	1	1	1	0	0	1	0	0	0	1	0	0	1	1	1	0	0	1	1	1	1	0	0	0	0	1	1	1	1	0	0	0	1	0	0	1	1	0	0
56	1	1	0	0	0	1	1	1	1	1	0	0	1	1	0	0	0	1	1	1	1	0	1	1	0	0	0	1	0	0	1	0	0	1	1	1	0	1	0	1	0	0	0	1	1	1	1	0	0
57	1	1	0	0	0	1	1	1	1	1	0	0	1	1	0	1	0	0	0	1	1	0	0	0	0	1	0	0	0	1	1	0	0	1	1	1	0	1	1	1	1	1	1	0	0	1	0	0	1
58	0	1	0	0	0	1	1	1	0	0	0	0	1	1	0	0	0	1	0	0	0	1	1	1	1	1	0	0	0	0	1	0	0	1	1	1	1	1	1	1	1	1	0	0	1	1	1	0	0
59	1	1	0	0	0	1	1	0	1	1	0	0	1	1	0	0	0	1	1	1	0	0	1	1	0	0	0	0	0	1	0	0	0	0	1	1	0	1	1	1	1	0	0	1	0	1	0	0	0
60	1	0	0	0	1	1	1	1	1	0	0	0	1	1	0	0	0	1	1	1	0	0	0	1	0	0	1	0	0	1	1	0	0	1	1	0	0	0	0	1	1	1	1	0	0	1	0	0	1
61	1	1	0	0	0	1	1	0	1	1	0	0	1	1	0	0	0	0	1	1	1	1	1	1	0	0	0	1	1	1	1	0	0	1	1	1	0	1	1	1	1	1	0	0	1	1	1	0	1
62	1	1	0	0	0	1	1	1	1	1	0	0	1	1	0	1	0	0	1	1	0	0	0	1	0	0	0	0	0	0	0	0	0	1	0	0	1	0	0	1	0	1	1	0	1	1	1	0	0
63	1	1	0	0	0	1	1	1	1	1	0	0	1	1	0	0	0	1	1	1	0	1	1	1	0	0	0	0	0	0	0	0	0	1	1	0	0	1	0	0	0	0	0	1	0	1	0	0	0
64	1	1	1	0	0	1	1	1	1	1	0	0	1	1	0	1	1	0	0	1	0	1	1	0	0	0	0	1	1	1	1	0	0	1	1	0	0	1	1	1	0	1	0	0	1	1	0	0	0
65	1	1	0	0	0	1	1	1	1	1	0	0	1	0	0	0	0	0	0	1	1	1	1	1	1	0	0	1	0	1	1	0	1	1	1	1	1	1	1	1	1	1	1	1	1	1	1	0	1
66	1	1	1	0	0	0	1	0	0	0	0	0	1	1	0	0	0	1	1	1	1	1	1	1	0	0	0	1	0	1	0	0	0	1	1	0	1	1	0	0	1	1	0	1	1	1	0	0	0
67	1	1	0	0	0	1	1	1	1	1	0	1	1	1	0	1	0	0	1	1	1	1	1	1	0	1	0	1	0	1	1	0	0	1	1	1	1	1	1	1	1	1	1	1	1	1	1	1	1
68	1	0	1	0	1	1	1	1	1	1	0	0	1	1	0	1	0	0	0	1	0	1	0	1	0	0	0	0	0	0	0	0	0	1	0	0	0	1	1	0	1	1	0	0	0	1	1	0	1
69	1	1	0	0	0	1	1	1	1	0	0	1	1	1	0	0	0	1	0	1	1	1	1	1	0	1	0	1	1	0	1	0	1	1	1	1	1	1	1	1	0	1	1	0	1	1	1	0	1
70	1	1	0	0	0	1	1	0	1	1	0	0	1	1	0	0	0	0	1	1	0	1	1	1	0	1	0	1	1	1	1	0	0	1	1	1	0	1	1	1	1	0	0	0	1	1	1	0	1
71	1	1	0	0	0	1	1	1	1	0	0	1	1	1	0	0	0	0	1	1	0	0	1	1	0	0	0	1	0	0	0	0	0	0	1	1	0	1	1	1	1	1	0	1	1	1	0	1	1
72	1	1	1	0	1	1	1	0	1	1	0	1	1	1	0	0	0	1	1	1	0	1	0	1	1	0	0	1	0	1	1	0	0	1	1	0	0	1	1	1	0	0	0	1	1	1	1	1	0
73	1	0	0	0	0	1	1	0	1	1	0	1	1	1	0	0	0	1	0	1	1	1	1	0	0	0	0	0	0	0	0	0	0	1	1	0	1	1	0	1	1	0	0	0	1	1	1	0	1
74	1	1	1	0	0	1	1	1	1	1	0	0	1	1	0	0	0	0	1	1	0	0	1	1	0	1	0	1	0	1	0	0	0	1	1	0	1	1	1	1	1	1	1	0	0	1	1	0	1
75	1	0	1	0	0	0	1	0	1	0	0	0	1	1	0	0	0	1	1	1	0	0	1	0	0	1	0	0	1	1	0	1	1	0	0	1	0	0	0	0	0	0	1	0	0	1	0	1	0
76	1	1	1	1	0	0	1	1	1	1	0	0	1	1	0	1	0	0	1	1	1	1	0	1	1	1	0	1	0	1	0	0	1	1	1	0	0	1	0	1	1	0	1	1	0	1	1	0	1
77	1	0	0	0	0	1	1	0	1	0	0	0	1	0	0	0	0	0	0	0	1	0	1	0	1	0	0	1	0	0	1	0	0	0	1	0	0	0	0	1	1	1	1	0	1	1	1	0	1
78	1	1	1	0	0	1	1	0	1	1	0	1	1	1	0	0	0	1	1	1	1	1	1	0	1	1	0	1	0	1	1	0	1	1	1	1	1	1	1	1	1	0	0	1	0	1	1	0	0
79	1	1	1	0	0	1	1	1	1	1	0	1	1	0	1	0	0	0	1	1	1	0	1	1	1	1	1	1	1	0	1	0	0	1	1	1	1	1	1	1	0	1	0	1	1	1	1	0	1
[truncated: 12 more columns]

## Sheet: Table B
Ranking	Q1	Q2	Q3	Q4	Q5
1	10	10	9.82	10	9.01
2	9.99	10	10	10	6.12
3	9.94	10	9.82	10	4.75
4	10	10	9.01	10	4
5	9.99	10	5.68	10	2.72
6	10	10	1	10	4.95
7	8.09	10	1	10	5.98
8	9.95	10	1	10	2.48
9	8.77	9.8	1	6	2.55
10	4.54	10	0.85	10	1.74
11	8	9.8	0	7.54	1.15
12	9.93	10	0	6.11	0
13	1.97	10	0	10	0
14	3	6	0	10	0
15	5.23	10	0	0	2.55
16	0	10	0	6	0
17	0	2	0	0	0
